# Supplementary material for: A Morphospace for Reef Fishes: Elongation Is the Dominant Axis of Body Shape Evolution
Source: PLoS One. 2014 Nov 19;9(11):e112732. doi: 10.1371/journal.pone.0112732 (PMC4237352; doi:10.1371/journal.pone.0112732)
Supplement: File S1 — R functions to calculate angles between PC1 and the axis of maximum elongation based on elongation ratio of each species; it could be any other continuous variable associated with each species, such as swimming speed or geographical gradient. The function combines PCA and RDA. The code includes a function to calculate the angle and another function to test whether PC1 is significantly associated to the axis of maximum elongation using permutation. (TXT) [file pone.0112732.s001.txt]

#########################################################################################################
################## function that will give the angle between PC1 of a multivariate dataset ##############
######################## and the axis that move along a gradiant (continuous variable) ##################
#########################################################################################################

# make a function to do all these calculation and store all the info in a list
angle.PC.RD=function (raw.mat,ind.vect) {
# get the egeinvector of pca using princomp function
pca.man=prcomp(raw.mat)
# get the percent of variance explained by PC1
pc1.var=(pca.man$sdev[1]^2)/sum(pca.man$sdev^2)*100
# find the scaling value based on positive PC1 extant
scaling=max(pca.man$x[,1])
# standardize the independent variables
scaled.vect=scale(ind.vect,center=T,scale=T)
# do a regression of the predictable variable on independent variables
raw.mat.lm=lm(raw.mat~scaled.vect)
# get the fitted value of these regressions
raw.mat.fitted=fitted(raw.mat.lm)
# do a PCA on those fitted values
rda.man=prcomp(raw.mat.fitted)
# get the percent of variance explained by RD1 on the raw data
# first calculate scores
score.rda=raw.mat%*%rda.man$rotation
# then calculate variance
rd1.var=var(score.rda[,1])/sum(pca.man$sdev^2)*100
# just for the sake of trying, do a PCA on residuals
resid.pca=prcomp(raw.mat.lm$residuals)
#find the centroid of the cloud of point
centroid=apply(raw.mat,MARGIN=2,mean)
# find the coordinates of a point on the PC's axes at a scaling distance from centroid
var.numb1=length(raw.mat[1,])
var.numb2=min(length(raw.mat[1,]),length(raw.mat[,1]))
axes.coord.pca=matrix(NA,nrow=var.numb2,ncol=var.numb1)
for( i in 1:var.numb2) {
axes.coord.pca[i,]=centroid+pca.man$rotation[,i]*scaling
}
# find the coordinates of a point on the RD's axes at a scaling distance from centroid
var.numb1=length(raw.mat[1,])
var.numb2=min(length(raw.mat[1,]),length(raw.mat[,1]))
axes.coord.rda=matrix(NA,nrow=var.numb2,ncol=var.numb1)
for( i in 1:var.numb2) {
axes.coord.rda[i,]=centroid+rda.man$rotation[,i]*scaling
}
# Calculate angle alpha between PC1 axis and RD1
# these are axis 1 on PCA and axis 1 on RDA
PC.ax=1
RD.ax=1
# to measure the angle using the law of cosines we need the length of the three sides of the triangle
# d1 centroid to point on RD1 a scaling unit away from the centroid
sq.dist=0
for (i in 1:var.numb2) {
di=(centroid[i]-axes.coord.rda[RD.ax,i])^2
sq.dist=sq.dist+di
}
d1=sqrt(sq.dist)
# d2 point on RD to point on PC
sq.dist=0
for (i in 1:var.numb2) {
di=(axes.coord.rda[RD.ax,i]-axes.coord.pca[PC.ax,i])^2
sq.dist=sq.dist+di
}
d2=sqrt(sq.dist)
# d3 centroid to point on PC
sq.dist=0
for (i in 1:var.numb2) {
di=(centroid[i]-axes.coord.pca[PC.ax,i])^2
sq.dist=sq.dist+di
}
d3=sqrt(sq.dist)
# measure alpha
alpha1=acos((d2^2-d1^2-d3^2)/(-2*d1*d3))
alpha2=pi-alpha1
alpha=min(c(alpha1,alpha2))
alpha
# make a list to save all these data
list( scaled.ind.vect=scaled.vect,
      pca.fitted.results=pca.man,
      rda.results=rda.man,
      pca.residuals.results=resid.pca,
      regression=raw.mat.lm,
      regression.fitted=raw.mat.fitted,
      centroid=centroid,
      RD.axes=axes.coord.rda,
      PC.axes=axes.coord.pca,
      variance.pc1=pc1.var,
      variance.rd1=rd1.var,
      angle=alpha)
}


##############################################################################################
########### another function to do permutations to find significance of these angles #########
##############################################################################################

permutation.angle=function (raw.mat,ind.vect,resamp=1) {
# start a progress bar
pb <- winProgressBar(title = "progress bar", min = 0,max = resamp, width = 300)
# create a vector to save the angle for each of these resample
angle.distri=vector(length=resamp)
# find the number of specimen in the sample
n=length(raw.mat[,1])
vect=1:n
angle.calc=angle.PC.RD(raw.mat,ind.vect)
angle.val=angle.calc$angle*180/pi
# do a loop to permutation procedure
for (j in 1:resamp) {
# update progress bar
setWinProgressBar(pb, j, title=paste( round(j/resamp*100, 0),"% done"))
# resample the independent vector randomly without replacement
new.ind.vect=sample(ind.vect,n,replace=F)
# measure the angle on this new sample
resampled.res=angle.PC.RD(raw.mat,new.ind.vect)
angle.distri[j]=resampled.res$angle*180/pi
}
# close the progress bar
close(pb)
# plot the frequency distribution of these angles
windows()
distri=hist(angle.distri,breaks=100,main=paste("not.phylo.corrected, angle=",round(angle.val,digit=2)))
# find the p value of the angle
p=sum(angle.distri<angle.val)/resamp

list(angle=angle.val,p.value=p,variance.pc1=angle.calc$variance.pc1,variance.rd1=angle.calc$variance.rd1,distri=angle.distri)
}
